# Supplementary material for: Ultrashort Cationic Peptide Fmoc-FFK as Hydrogel Building Block for Potential Biomedical Applications
Source: Gels. 2023 Dec 22;10(1):12. doi: 10.3390/gels10010012 (PMC10815546; doi:10.3390/gels10010012)
Supplement: Supplementary file 1 [file gels-10-00012-s001.zip]

Archive with 1 entries (1 files):
- gels-2764328-supplementary.pdf
